# Supplementary material for: Improving the annotation of the Heterorhabditis bacteriophora genome
Source: Gigascience. 2018 Apr 2;7(4):giy034. doi: 10.1093/gigascience/giy034 (PMC5906903; doi:10.1093/gigascience/giy034)
Supplement: Supplemental material [file giy034_supp.zip]

Archive with 2 entries (2 files):
- Supplementary_File_1.pdf
- Supplementary_File_2.docx
